# Supplementary material for: Serial Mediation Models of Future Anxiety and Italian Young Adults Psychological Distress: The Role of Intolerance of Uncertainty and Non-Pathological Worry
Source: Eur J Investig Health Psychol Educ. 2024 Jun 20;14(6):1834–52. doi: 10.3390/ejihpe14060121 (PMC11202537; doi:10.3390/ejihpe14060121)
Supplement: Supplementary file 1 [file ejihpe-14-00121-s001.zip]

Archive with 1 entries (1 files):
- ejihpe-3029306-supplementary.pdf
